# Supplementary material for: Integration of Radiometric Ground-Based Data and High-Resolution QuickBird Imagery with Multivariate Modeling to Estimate Maize Traits in the Nile Delta of Egypt
Source: Sensors (Basel). 2021 Jun 6;21(11):3915. doi: 10.3390/s21113915 (PMC8200994; doi:10.3390/s21113915)
Supplement: Supplementary file 1 [file sensors-21-03915-s001.zip]

Archive with 1 entries (1 files):
- sensors-1209459-supplementary.pdf
